# Supplementary material for: Abnormally High Expression of DNAJB6 Accelerates Malignant Progression of Lung Adenocarcinoma
Source: Biomedicines. 2024 Sep 2;12(9):1981. doi: 10.3390/biomedicines12091981 (PMC11429285; doi:10.3390/biomedicines12091981)
Supplement: Supplementary file 1 [file biomedicines-12-01981-s001.zip]

Archive with 1 entries (1 files):
- biomedicines-3110054-supplementary.pdf
